# Supplementary material for: Partial Alleviation of Homologous Superinfection Exclusion of SeMNPV Latently Infected Cells by G1 Phase Infection and G2/M Phase Arrest
Source: Viruses. 2024 May 6;16(5):736. doi: 10.3390/v16050736 (PMC11126141; doi:10.3390/v16050736)
Supplement: Supplementary file 1 [file viruses-16-00736-s001.zip]

Archive with 2 entries (2 files):
- Supplementary Material.docx
- Supplementary Material.pdf
